# Supplementary material for: Targeting histone deacetylase 3 (HDAC3) in the bone marrow microenvironment inhibits multiple myeloma proliferation by modulating exosomes and IL-6 trans-signaling
Source: Leukemia. 2019 May 29;34(1):196–209. doi: 10.1038/s41375-019-0493-x (PMC6883144; doi:10.1038/s41375-019-0493-x)
Supplement: Supplementary file 2 — Supplementary Table 1 [file 41375_2019_493_MOESM2_ESM.xlsx]

## Sheet: Sheet1
Table S1: Results of mass spectrometric analysis of proteins in HDAC3-silenced vs control HS-5 cultured alone or together with MM cells
HS-5 alone (control) v HS-5 alone (HDAC3 KD)								HS-5 co-culture (control) v HS-5 co-culture (HDAC3 KD)								MM1S.Luc co-culture (control) v MM1S.Luc co-culture (HDAC3 KD)
Protein ID	Gene name	Subcellular Localization	HS-5 Control	HS-5 (HDAC-3 KD)	log2-fold change	ANOVA p value		Protein ID	Gene name	Subcellular localization	HS-5 co-culture (Control)	HS-5 co-culture (HDAC3 KD)	log2-foldchange	N: ANOVA p value		Protein ID	Gene name	Subcellular localization	MM1S co-culture (Control)	MM1S co-culture (HDAC3 KD)	log2-foldchange	N: ANOVA p value
Q8TF66	LRRC15	Type I membrane protein	28.6166	27.3506	-1.266	0.0345279		P16070	CD44	Type I membrane protein	29.097	28.771	-0.326	0.0353834		P35613	BSG	Type I membrane protein	27.9568	28.22	0.2632	0.000141359
O43570	CA12	Type I membrane protein	25.6567	24.9039	-0.7528	0.00877853		Q9NYL4	FKB11	Type I membrane protein	25.1085	25.3904	0.2819	0.0221375		P05362	ICAM1	Type I membrane protein	28.1325	28.6984	0.5659	0.0218592
O14656	TOR1A	Type I membrane protein	25.2116	24.843	-0.3686	0.000748875		P27824	CALX	Type I membrane protein	30.2941	30.5766	0.2825	0.0306868		Q16850	CYP51A1	Type I membrane protein	23.1969	24.0151	0.8182	0.0353421
P05067	APP	Type I membrane protein	Not detected	24.384	NA (protein not detected in Control)			P08648	ITA5	Type I membrane protein	26.8409	27.3074	0.4665	0.00927537		P50454	SERPINH1	Type I membrane protein	29.7532	30.8059	1.0527	0.0479636
P32455	GBP1	Type II membrane protein	26.5016	Not detected	NA (protein not detected in HDAC3 KD)			Q16850	CP51A	Type I membrane protein	23.7428	24.3069	0.5641	0.0321561		P08648	ITGA5	Type I membrane protein	NaN	25.8982	NA (protein not detected in Control)
O00560	SDCBP	Type II membrane protein	27.1084	25.5749	-1.5335	0.0411736		P58335	ANTR2	Type I membrane protein	24.2864	24.955	0.6686	0.0457821		Q12797	ASPH	Type II membrane protein	26.2092	26.4592	0.25	0.0320463
O75396	SEC22B	Type II membrane protein	29.471	28.8428	-0.6282	0.00977405		O00592	PODXL	Type I membrane protein	24.3393	25.616	1.2767	0.0173623		P18031	PTPN1	Type II membrane protein	26.9986	27.2539	0.2553	0.033835
P15586	GNS	Type II membrane protein	28.2647	27.6584	-0.6063	0.0439041		P13591	NCAM1	Type I membrane protein	NaN	23.0957	NA (protein not detected in Control)			P60059	SEC61G	Type II membrane protein	26.297	26.6986	0.4016	0.0212665
P08473	MME	Type II membrane protein	31.0142	30.4271	-0.5871	0.0137005		Q9Y3A6	TMED5	Type II membrane protein	25.4331	NaN	NA (protein not detected in HDAC3 KD)			Q9Y394	DHR57	Type II membrane protein	25.3757	25.7947	0.419	0.0385333
P15144	ANPEP	Type II membrane protein	33.4945	32.9258	-0.5687	0.0477928		Q9H553	ALG2	Type II membrane protein	24.7185	NaN	NA (protein not detected in HDAC3 KD)			Q03135	CAV1	Type II membrane protein	27.4755	28.3398	0.8643	0.0374392
P18031	PTPN1	Type II membrane protein	28.8922	28.4684	-0.4238	0.00637644		Q9H1A4	APC1	Type II membrane protein	23.0304	NaN	NA (protein not detected in HDAC3 KD)			Q9NZM1	MYOF	Type II membrane protein	26.2361	27.4229	1.1868	0.00855814
O15173	PGRMC2	Type II membrane protein	27.283	26.9425	-0.3405	0.0417451		Q9P2W9	STX18	Type II membrane protein	22.0377	NaN	NA (protein not detected in HDAC3 KD)			Q8IXM6	NRM	Multipass membrane protein	24.9847	NaN	NA (protein not detected in HDAC3 KD)
P42167	TMPO	Type II membrane protein	26.6342	26.2937	-0.3405	0.0418744		Q14318	FKBP8	Type II membrane protein	25.6136	25.1776	-0.436	0.0393344		Q9H0U3	MAGT1	Multipass membrane protein	26.4219	25.9222	-0.4997	0.0383755
Q15738	NSDHL	Type II membrane protein	25.6014	26.0005	0.3991	0.00598468		O75396	SC22B	Type II membrane protein	28.6307	28.3265	-0.3042	0.0418765		Q03519	TAP2	Multipass membrane protein	27.2575	26.8597	-0.3978	0.0454474
O95573	ACSL3	Type II membrane protein	27.7427	28.2569	0.5142	0.00719096		Q92621	NU205	Type II membrane protein	27.363	27.0901	-0.2729	0.0303671		Q99720	SIGMAR1	Multipass membrane protein	27.076	26.7005	-0.3755	0.0212185
Q9UIW2	PLXNA1	Type II membrane protein	Not detected	23.2724	NA (protein not detected in Control)			O00178	GTPB1	Type II membrane protein	25.5396	25.8242	0.2846	0.00825328		P12235	SLC25A4	Multipass membrane protein	27.5584	27.2374	-0.321	0.0381115
Q9H7F0	ATP13A3	Multipass membrane protein	24.2843	Not detected	NA (protein not detected in HDAC3 KD)			O95573	ACSL3	Type II membrane protein	26.9847	27.2824	0.2977	0.016368		Q9BQE5	APOL2	Multipass membrane protein	27.5576	27.2855	-0.2721	0.0307928
Q92544	TNF9SF4	Multipass membrane protein	27.9873	27.5147	-0.4726	0.0439462		Q14789	GOGB1	Type II membrane protein	26.7719	27.0779	0.306	0.00272867		Q9HC07	TMEM165	Multipass membrane protein	25.6503	25.9167	0.2664	0.0457608
P48960	CD97	Multipass membrane protein	25.566	25.908	0.342	0.047205		P54709	AT1B3	Type II membrane protein	26.7864	27.1013	0.3149	0.00628874		A5YKK6	CNOT1	Multipass membrane protein	25.4291	25.7104	0.2813	0.0213608
Q15125	EBP	Multipass membrane protein	26.838	27.2281	0.3901	0.0485166		P00387	NB5R3	Type II membrane protein	28.633	28.9583	0.3253	0.0259972		Q9NZ01	TECR	Multipass membrane protein	26.5451	26.9064	0.3613	0.0221038
Q5JTH9	RRP12	Multipass membrane protein	25.4963	25.9424	0.4461	0.0249073		Q15738	NSDHL	Type II membrane protein	25.118	25.5452	0.4272	0.00273791		Q9BWM7	SFXN3	Multipass membrane protein	26.3543	26.7335	0.3792	0.0273339
P08574	CYC1	Multipass membrane protein	27.856	28.3841	0.5281	0.0491148		O60488	ACSL4	Type II membrane protein	25.4382	25.9171	0.4789	0.0148135		O15118	NPC1	Multipass membrane protein	25.5054	26.2107	0.7053	0.0484366
O75844	ZMPSTE24	Multipass membrane protein	25.4533	26.1053	0.652	0.0259909		P30519	HMOX2	Type II membrane protein	25.3673	25.904	0.5367	0.0130414		Q9NQC3	RTN4	Multipass membrane protein	28.3673	29.1902	0.8229	0.0243596
O43826	SLC37A4	Multipass membrane protein	Not detected	23.6068	NA (protein not detected in Control)			P60059	SC61G	Type II membrane protein	25.8891	26.5104	0.6213	0.00236204		Q86VU5	COMTD1	Secreted protein	23.6113	NaN	NA (protein not detected in HDAC3 KD)
Q8NC56	LEMD2	Multipass membrane protein	Not detected	25.4286	NA (protein not detected in Control)			Q8N6L1	KTAP2	Multipass membrane protein	25.4468	NaN	NA (protein not detected in HDAC3 KD)			Q8NBS9	TXNDC5	Secreted protein	33.6285	33.0707	-0.5578	0.00915723
Q07092	COL16A1	Secreted protein	24.6831	Not detected	NA (protein not detected in HDAC3 KD)			Q99519	NEUR1	Multipass membrane protein	24.9305	NaN	NA (protein not detected in HDAC3 KD)			Q8NBJ5	COLGALT1	Secreted protein	27.0097	27.6476	0.6379	0.00943196
P04066	FUCA1	Secreted protein	23.8623	Not detected	NA (protein not detected in HDAC3 KD)			Q9NXF1	TEX10	Multipass membrane protein	25.2264	24.9316	-0.2948	0.00306158		O00469	PLOD2	Secreted protein	28.543	29.5612	1.0182	0.0499512
P06865	HEXA	Secreted protein	28.0007	27.3801	-0.6206	0.00988846		A1L0T0	ILVBL	Multipass membrane protein	26.3334	26.0397	-0.2937	0.0213586		P03956	MMP1	secreted protein	26.1132	27.351	1.2378	0.0361955
O43852	CALU	Secreted protein	31.9801	31.4548	-0.5253	0.0232056		P05023	AT1A1	Multipass membrane protein	28.8926	29.1573	0.2647	0.00311923		P35354	PTGS2	Secreted protein	25.4749	26.729	1.2541	0.0149054
P13674	P4HA1	Secreted protein	30.4476	29.9268	-0.5208	0.0350357		Q9UNL2	SSRG	Multipass membrane protein	26.7042	27.0398	0.3356	0.00270632		P12109	COL6A1	secreted protein	28.391	29.7454	1.3544	0.0423555
P80303	NUCB2	Secreted protein	28.375	27.9435	-0.4315	0.041142		P08574	CY1	Multipass membrane protein	27.4311	27.8263	0.3952	0.0257514		Q99538	LGMN	Secreted protein	NaN	24.3387	NA (protein not detected in Control)
Q14696	MESDC2	Secreted protein	26.6577	26.3103	-0.3474	0.0162882		O75915	PRAF3	Multipass membrane protein	25.6529	26.0895	0.4366	0.00803176		O75718	CRTAP	Secreted protein	NaN	24.815	NA (protein not detected in Control)
P28300	LOX	Secreted protein	26.3869	26.0399	-0.347	0.00367779		P11166	GTR1	Multipass membrane protein	26.9283	27.4392	0.5109	0.0402525		P28300	LOX	Secreted protein	NaN	25.2385	NA (protein not detected in Control)
P03956	MMP1	Secreted protein	29.665	30.7355	1.0705	0.0476978		O95477	ABCA1	Multipass membrane protein	NaN	24.5083	NA (protein not detected in Control)			P68431	H3F3C	Soluble, non-secreted protein	26.5656	NaN	NA (protein not detected in HDAC3 KD)
Q5THK1	PRR14L	Soluble, non-secreted protein	25.665	Not detected	NA (protein not detected in HDAC3 KD)			Q7KZN9	COX15	Multipass membrane protein	NaN	22.9081	NA (protein not detected in Control)			P53597	SUCLG1	Soluble, non-secreted protein	25.9436	NaN	NA (protein not detected in HDAC3 KD)
Q86VI3	IQGAP3	Soluble, non-secreted protein	25.5091	Not detected	NA (protein not detected in HDAC3 KD)			P82650	RT22	Secreted protein	24.1449	24.4375	0.2926	0.032459		Q96IU4	ABHD14B	Soluble, non-secreted protein	25.8318	NaN	NA (protein not detected in HDAC3 KD)
Q9NY12	GAR1	Soluble, non-secreted protein	25.4563	Not detected	NA (protein not detected in HDAC3 KD)			Q8TC12	RDH11	Secreted protein	24.9596	25.4099	0.4503	0.0137135		Q8IYB8	SUPV3L1	Soluble, non-secreted protein	24.6172	NaN	NA (protein not detected in HDAC3 KD)
Q63ZY3	KANK2	Soluble, non-secreted protein	25.3004	Not detected	NA (protein not detected in HDAC3 KD)			P02751	FINC	Secreted protein	30.7978	31.5297	0.7319	0.0327292		Q9UPT8	ZC3H4	Soluble, non-secreted protein	24.4635	NaN	NA (protein not detected in HDAC3 KD)
O60573	EIF4E2	Soluble, non-secreted protein	25.2031	Not detected	NA (protein not detected in HDAC3 KD)			O43670	ZN207	Soluble, non-secreted protein	25.1928	NaN	NA (protein not detected in HDAC3 KD)			P35914	HMGCL	Soluble, non-secreted protein	24.4546	NaN	NA (protein not detected in HDAC3 KD)
P36639	NUDT1	Soluble, non-secreted protein	24.7893	Not detected	NA (protein not detected in HDAC3 KD)			Q13442	HAP28	Soluble, non-secreted protein	25.0164	NaN	NA (protein not detected in HDAC3 KD)			Q99959	PKP2	Soluble, non-secreted protein	24.3603	NaN	NA (protein not detected in HDAC3 KD)
O15084	ANKRD28	Soluble, non-secreted protein	24.6107	Not detected	NA (protein not detected in HDAC3 KD)			Q9BTL3	RAM	Soluble, non-secreted protein	24.8597	NaN	NA (protein not detected in HDAC3 KD)			Q9H0R4	HDHD2	Soluble, non-secreted protein	24.3409	NaN	NA (protein not detected in HDAC3 KD)
Q9P253	VPS18	Soluble, non-secreted protein	24.5959	Not detected	NA (protein not detected in HDAC3 KD)			Q9UK61	TASOR	Soluble, non-secreted protein	24.5055	NaN	NA (protein not detected in HDAC3 KD)			Q9NRY5	FAM114A2	Soluble, non-secreted protein	24.2917	NaN	NA (protein not detected in HDAC3 KD)
Q8IXK0	PHC2	Soluble, non-secreted protein	24.5475	Not detected	NA (protein not detected in HDAC3 KD)			Q9UKV3	ACIN1	Soluble, non-secreted protein	24.4168	NaN	NA (protein not detected in HDAC3 KD)			P82673	MRPS35	Soluble, non-secreted protein	24.228	NaN	NA (protein not detected in HDAC3 KD)
O14981	BTAF1	Soluble, non-secreted protein	24.4343	Not detected	NA (protein not detected in HDAC3 KD)			Q9Y5Q8	TF3C5	Soluble, non-secreted protein	24.2556	NaN	NA (protein not detected in HDAC3 KD)			P50336	PPOX	Soluble, non-secreted protein	23.8905	NaN	NA (protein not detected in HDAC3 KD)
O94822	LTN1	Soluble, non-secreted protein	24.4114	Not detected	NA (protein not detected in HDAC3 KD)			O14497	ARID1A	Soluble, non-secreted protein	24.1552	NaN	NA (protein not detected in HDAC3 KD)			P25098	GRK3	Soluble, non-secreted protein	23.8075	NaN	NA (protein not detected in HDAC3 KD)
Q14684	RRP1B	Soluble, non-secreted protein	24.0474	Not detected	NA (protein not detected in HDAC3 KD)			Q14684	RRP1B	Soluble, non-secreted protein	24.0814	NaN	NA (protein not detected in HDAC3 KD)			Q9Y4I1	MYO5A	Soluble, non-secreted protein	23.5927	NaN	NA (protein not detected in HDAC3 KD)
P48507	GCLM	Soluble, non-secreted protein	23.832	Not detected	NA (protein not detected in HDAC3 KD)			Q49A26	GLYR1	Soluble, non-secreted protein	24.008	NaN	NA (protein not detected in HDAC3 KD)			Q14241	ELOA	Soluble, non-secreted protein	23.529	NaN	NA (protein not detected in HDAC3 KD)
Q9Y2D4	EXOC6B	Soluble, non-secreted protein	22.9315	Not detected	NA (protein not detected in HDAC3 KD)			Q7Z4H3	HDDC2	Soluble, non-secreted protein	23.9781	NaN	NA (protein not detected in HDAC3 KD)			O15254	ACOX3	Soluble, non-secreted protein	23.0936	NaN	NA (protein not detected in HDAC3 KD)
Q8TDZ2	MICAL1	Soluble, non-secreted protein	22.7703	Not detected	NA (protein not detected in HDAC3 KD)			P82909	RT36	Soluble, non-secreted protein	23.9397	NaN	NA (protein not detected in HDAC3 KD)			Q96GU1	PAGE5	Soluble, non-secreted protein	28.1511	27.1012	-1.0499	0.0344661
P10644	PRKAR1A	Soluble, non-secreted protein	28.6959	27.8436	-0.8523	0.0487301		Q9BV57	MTND	Soluble, non-secreted protein	23.9051	NaN	NA (protein not detected in HDAC3 KD)			Q9H4A6	GOLPH3	Soluble, non-secreted protein	27.4628	26.7688	-0.694	0.0164254
Q7Z4H8	KDELC2	Soluble, non-secreted protein	27.8861	27.101	-0.7851	0.018326		Q16540	RM23	Soluble, non-secreted protein	23.7988	NaN	NA (protein not detected in HDAC3 KD)			P55327	TPD52	Soluble, non-secreted protein	30.2759	29.6397	-0.6362	0.0208468
P17858	PFKL	Soluble, non-secreted protein	28.5948	27.9018	-0.693	0.0165084		Q96T60	PNKP	Soluble, non-secreted protein	23.4197	NaN	NA (protein not detected in HDAC3 KD)			Q13428	TCOF1	Soluble, non-secreted protein	26.6096	26.0163	-0.5933	0.0307981
Q9UBI6	GNG12	Soluble, non-secreted protein	27.192	26.5017	-0.6903	0.033313		Q9NY61	AATF	Soluble, non-secreted protein	23.4017	NaN	NA (protein not detected in HDAC3 KD)			O95319	CELF2	Soluble, non-secreted protein	25.5744	25.0084	-0.566	0.0201297
P20337	RAB3B	Soluble, non-secreted protein	27.5119	26.8636	-0.6483	0.0209185		Q9NRX2	RM17	Soluble, non-secreted protein	22.8176	NaN	NA (protein not detected in HDAC3 KD)			P51970	NDUFA8	Soluble, non-secreted protein	26.1943	25.6405	-0.5538	0.00809356
P04792	HSPB1	Soluble, non-secreted protein	31.1493	30.5207	-0.6286	0.00336567		Q96QU8	XPO6	Soluble, non-secreted protein	22.7145	NaN	NA (protein not detected in HDAC3 KD)			Q13423	NNT	Soluble, non-secreted protein	30.095	29.6021	-0.4929	0.0261864
P18858	LIG1	Soluble, non-secreted protein	24.6455	24.0551	-0.5904	0.0176643		P35579	MYH9	Soluble, non-secreted protein	32.9465	29.5836	-3.3629	0.0141956		Q14978	NOLC1	Soluble, non-secreted protein	27.3795	26.9036	-0.4759	0.021865
Q8WVM8	SCFD1	Soluble, non-secreted protein	27.1858	26.6002	-0.5856	0.039309		Q02952	AKA12	Soluble, non-secreted protein	27.0614	23.7672	-3.2942	0.021085		Q9UIJ7	AK3	Soluble, non-secreted protein	26.5929	26.15	-0.4429	0.0446779
Q9Y281	CFL2	Soluble, non-secreted protein	28.109	27.5424	-0.5666	0.0304483		P41567	EIF1	Soluble, non-secreted protein	27.2793	25.5005	-1.7788	0.0259299		P11310	ACADM	Soluble, non-secreted protein	27.9581	27.5562	-0.4019	0.044886
Q9Y6Y8	SEC23IP	Soluble, non-secreted protein	26.9585	26.3945	-0.564	0.0307347		P21291	CSRP1	Soluble, non-secreted protein	26.7227	25.1266	-1.5961	0.000856383		Q8NFH3	NUP43	Soluble, non-secreted protein	24.9594	24.5652	-0.3942	0.0167285
P46821	MAP1B	Soluble, non-secreted protein	29.0918	28.5407	-0.5511	0.0274131		P60660	MYL6	Soluble, non-secreted protein	30.4045	29.017	-1.3875	0.0392694		Q96C36	PYCR2	Soluble, non-secreted protein	27.476	27.0827	-0.3933	0.0244382
P33316	DUT	Soluble, non-secreted protein	27.1668	26.6197	-0.5471	0.0228531		P56545	CTBP2	Soluble, non-secreted protein	25.9103	25.0213	-0.889	0.0152583		P31930	UQCRC1	Soluble, non-secreted protein	29.3171	28.9305	-0.3866	0.032799
P23921	RRM1	Soluble, non-secreted protein	27.4369	26.8995	-0.5374	0.0382125		P06396	GELS	Soluble, non-secreted protein	27.3634	26.4882	-0.8752	0.00860447		Q96RS6	NUDCD1	Soluble, non-secreted protein	26.2089	25.848	-0.3609	0.0040866
P43246	MSH2	Soluble, non-secreted protein	27.2841	26.7525	-0.5316	0.0383307		P46779	RL28	Soluble, non-secreted protein	28.4504	27.6139	-0.8365	0.0285482		P61077	UBE2D3	Soluble, non-secreted protein	27.1869	26.8281	-0.3588	0.00160068
P61764	STXBP1	Soluble, non-secreted protein	26.3095	25.8221	-0.4874	0.0271985		Q96I24	FUBP3	Soluble, non-secreted protein	26.1588	25.3271	-0.8317	0.00254785		P10515	DLAT	Soluble, non-secreted protein	28.3356	27.9928	-0.3428	0.0127905
Q12888	TP53BP1	Soluble, non-secreted protein	26.5654	26.1222	-0.4432	0.00121155		P27816	MAP4	Soluble, non-secreted protein	28.223	27.5311	-0.6919	0.0166652		P29350	PTPN6	Soluble, non-secreted protein	27.921	27.5975	-0.3235	0.011083
Q5SSJ5	HP1BP3	Soluble, non-secreted protein	27.4891	27.0616	-0.4275	0.0475265		Q07866	KLC1	Soluble, non-secreted protein	25.854	25.1933	-0.6607	0.00134735		Q15366	PCBP2	Soluble, non-secreted protein	29.1846	28.8675	-0.3171	0.011711
P21281	ATP6V1B2	Soluble, non-secreted protein	27.0244	26.6016	-0.4228	0.0100668		Q9C0C2	TB182	Soluble, non-secreted protein	25.3555	24.7883	-0.5672	0.015063		P48047	ATP5O	Soluble, non-secreted protein	29.2105	28.895	-0.3155	0.023981
Q14566	MCM6	Soluble, non-secreted protein	30.2044	29.7916	-0.4128	0.0076867		P04792	HSPB1	Soluble, non-secreted protein	29.9913	29.4404	-0.5509	0.0191478		P32119	PRDX2	Soluble, non-secreted protein	31.5381	31.2228	-0.3153	0.00117502
Q5GLZ8	HERC4	Soluble, non-secreted protein	26.4463	26.0394	-0.4069	0.00255542		O94888	UBXN7	Soluble, non-secreted protein	25.2053	24.6655	-0.5398	0.00926251		Q9NR46	SH3GLB2	Soluble, non-secreted protein	26.7834	26.4761	-0.3073	0.0450671
P23258	TUBG1	Soluble, non-secreted protein	27.2147	26.8164	-0.3983	0.0303293		Q9Y2D5	AKAP2	Soluble, non-secreted protein	27.3714	26.8529	-0.5185	0.017345		Q99816	TSG101	Soluble, non-secreted protein	26.6074	26.3082	-0.2992	0.00432365
O00159	MYO1C	Soluble, non-secreted protein	28.9886	28.6144	-0.3742	0.0316175		P32321	DCTD	Soluble, non-secreted protein	24.0893	23.5945	-0.4948	0.0475321		P06576	ATP5F1B	Soluble, non-secreted protein	33.521	33.2258	-0.2952	0.0317873
P52701	MSH6	Soluble, non-secreted protein	27.1136	26.7403	-0.3733	0.000150676		P30044	PRDX5	Soluble, non-secreted protein	28.925	28.4318	-0.4932	0.00973089		Q8N684	CPSF7	Soluble, non-secreted protein	26.0869	25.8015	-0.2854	0.0388425
P55036	PSMD4	Soluble, non-secreted protein	27.5547	27.1818	-0.3729	0.0464332		Q7Z3B4	NUP54	Soluble, non-secreted protein	26.0234	25.5588	-0.4646	0.00717827		P07203	GPX1	Soluble, non-secreted protein	24.7399	25.0164	0.2765	0.0349653
P68366	TUBA4A	Soluble, non-secreted protein	27.0278	26.6562	-0.3716	0.00873823		P68371	TBB4B	Soluble, non-secreted protein	33.8962	33.4443	-0.4519	0.0219429		Q8WUM0	NUP133	Soluble, non-secreted protein	26.4602	26.7441	0.2839	0.032098
Q8N1F7	NUP93	Soluble, non-secreted protein	28.1732	27.8216	-0.3516	0.0257121		Q9BVL2	NUP58	Soluble, non-secreted protein	24.7453	24.2939	-0.4514	0.00291534		Q99613	EIF3CL	Soluble, non-secreted protein	28.4464	28.731	0.2846	0.0447926
Q8IWE2	FAM114A1	Soluble, non-secreted protein	27.6781	27.3268	-0.3513	0.00144285		Q92945	FUBP2	Soluble, non-secreted protein	29.7966	29.3683	-0.4283	0.00151467		Q00341	HDLBP	Soluble, non-secreted protein	29.54	29.8375	0.2975	0.0191059
Q9P0K7	RAI14	Soluble, non-secreted protein	26.6266	26.2796	-0.347	0.00978506		Q8IVF2	AHNK2	Soluble, non-secreted protein	25.8006	25.3874	-0.4132	0.0241571		P84095	RHOG	Soluble, non-secreted protein	25.3589	25.6694	0.3105	0.0252966
P35250	RFC2	Soluble, non-secreted protein	26.424	26.0853	-0.3387	0.0241101		O76094	SRP72	Soluble, non-secreted protein	28.6915	28.2835	-0.408	0.0410914		Q09161	NCBP1	Soluble, non-secreted protein	26.5322	26.8466	0.3144	0.0156409
A6NHR9	SMCHD1	Soluble, non-secreted protein	25.9548	25.6186	-0.3362	0.0273148		Q9BQ39	DDX50	Soluble, non-secreted protein	24.6054	24.2054	-0.4	0.048234		P11021	HSPA5	Soluble, non-secreted protein	33.1205	33.4661	0.3456	0.0214514
Q9ULA0	DNPEP	Soluble, non-secreted protein	27.1222	26.7991	-0.3231	0.00878775		P23919	KTHY	Soluble, non-secreted protein	26.1804	25.7874	-0.393	0.00560066		P57764	GSDMD	Soluble, non-secreted protein	24.9685	25.3206	0.3521	0.0431968
Q13045	FLII	Soluble, non-secreted protein	28.5685	28.2572	-0.3113	0.0182747		P52272	HNRPM	Soluble, non-secreted protein	30.0366	29.6484	-0.3882	0.0123879		Q32MZ4	LRRFIP1	Soluble, non-secreted protein	26.5439	26.899	0.3551	0.00943539
Q9UNN5	FAF1	Soluble, non-secreted protein	24.96	24.6487	-0.3113	0.0462269		Q13151	ROA0	Soluble, non-secreted protein	26.9133	26.5268	-0.3865	0.00606482		P40937	RFC5	Soluble, non-secreted protein	25.6865	26.0571	0.3706	0.0229719
Q06787	FMR1	Soluble, non-secreted protein	25.7889	25.4843	-0.3046	0.0104573		P49458	SRP09	Soluble, non-secreted protein	26.8503	26.4886	-0.3617	0.0104967		Q13098	GPS1	Soluble, non-secreted protein	25.1889	25.5634	0.3745	0.0126723
P45974	USP5	Soluble, non-secreted protein	28.5572	28.2532	-0.304	0.0100612		P46821	MAP1B	Soluble, non-secreted protein	28.441	28.0809	-0.3601	0.00778545		Q14203	DCTN1	Soluble, non-secreted protein	26.6203	27.0046	0.3843	0.0273705
P68371	TUBB4B	Soluble, non-secreted protein	34.6729	34.3693	-0.3036	0.0390357		P62318	SMD3	Soluble, non-secreted protein	28.3191	27.9597	-0.3594	0.026059		Q9Y6E2	BZW2	Soluble, non-secreted protein	25.2593	25.6599	0.4006	0.0445295
P05455	SSB	Soluble, non-secreted protein	30.59	30.2866	-0.3034	0.0356718		Q86VS8	HOOK3	Soluble, non-secreted protein	25.4175	25.0712	-0.3463	0.0252722		Q14694	USP10	Soluble, non-secreted protein	25.0889	25.5168	0.4279	0.0489619
Q13637	RAB32	Soluble, non-secreted protein	26.7897	26.4955	-0.2942	0.0116314		Q09666	AHNK	Soluble, non-secreted protein	31.9449	31.5989	-0.346	0.0170863		Q9BRK5	SDF4	Soluble, non-secreted protein	25.1944	25.6551	0.4607	0.00766513
P07203	GPX1	Soluble, non-secreted protein	27.171	26.8858	-0.2852	0.0379315		P51991	ROA3	Soluble, non-secreted protein	31.6487	31.3335	-0.3152	0.0180993		Q5SW79	CEP170	Soluble, non-secreted protein	25.4107	25.8887	0.478	0.0119936
P48444	ARCN1	Soluble, non-secreted protein	29.5068	29.2236	-0.2832	0.0235575		O00442	RTCA	Soluble, non-secreted protein	25.5003	25.194	-0.3063	0.036579		P52292	KPNA2	Soluble, non-secreted protein	27.0174	27.5128	0.4954	0.0290383
Q8IWB7	WDFY1	Soluble, non-secreted protein	26.5266	26.2474	-0.2792	0.039653		Q13263	TIF1B	Soluble, non-secreted protein	28.4836	28.184	-0.2996	0.0177812		Q6NUK1	SLC25A24	Soluble, non-secreted protein	26.8383	27.3706	0.5323	0.00806082
Q96P70	IPO9	Soluble, non-secreted protein	28.1531	27.8772	-0.2759	0.0105419		O43399	TPD54	Soluble, non-secreted protein	28.9746	28.6758	-0.2988	0.0175994		P11233	RALA	Soluble, non-secreted protein	27.1186	27.9306	0.812	0.0337821
P33993	MCM7	Soluble, non-secreted protein	29.6483	29.3747	-0.2736	0.013934		O14929	HAT1	Soluble, non-secreted protein	26.3638	26.0653	-0.2985	6.91116e-05		Q9H446	RWDD1	Soluble, non-secreted protein	NaN	23.1772	NA (protein not detected in Control)
P25786	PSMA1	Soluble, non-secreted protein	28.4637	28.1914	-0.2723	0.0356786		O75694	NU155	Soluble, non-secreted protein	27.2188	26.9213	-0.2975	0.0203742		Q8WUA2	PPIL4	Soluble, non-secreted protein	NaN	23.6065	NA (protein not detected in Control)
O15294	OGT	Soluble, non-secreted protein	24.9734	25.2566	0.2832	0.0156192		Q9UBE0	SAE1	Soluble, non-secreted protein	27.7628	27.4717	-0.2911	0.00388089		Q96ST2	IWS1	Soluble, non-secreted protein	NaN	23.8435	NA (protein not detected in Control)
P46060	RANGAP1	Soluble, non-secreted protein	28.5992	28.9191	0.3199	0.0109331		P55036	PSMD4	Soluble, non-secreted protein	26.6806	26.3925	-0.2881	0.00921536		P49585	PCYT1B	Soluble, non-secreted protein	NaN	24.0467	NA (protein not detected in Control)
P49327	FASN	Soluble, non-secreted protein	30.3129	30.6351	0.3222	0.0370643		Q29RF7	PDS5A	Soluble, non-secreted protein	25.4553	25.1804	-0.2749	0.0239048		Q16134	ETFDH	Soluble, non-secreted protein	NaN	24.5374	NA (protein not detected in Control)
Q9HAV4	XPO5	Soluble, non-secreted protein	27.0015	27.332	0.3305	0.00646304		Q9UPN3	MACF1	Soluble, non-secreted protein	26.8955	27.1746	0.2791	0.0323287
Q6Y7W6	GIGYF2	Soluble, non-secreted protein	24.8434	25.1785	0.3351	0.0199809		O43324	MCA3	Soluble, non-secreted protein	26.1151	26.4037	0.2886	0.0137246
P20290	BTF3	Soluble, non-secreted protein	28.7717	29.1154	0.3437	0.000715091		P62330	ARF6	Soluble, non-secreted protein	26.6632	26.9713	0.3081	0.00354871
P48730	CSNK1D	Soluble, non-secreted protein	24.4585	24.807	0.3485	0.049227		P62873	GBB1	Soluble, non-secreted protein	28.2831	28.5936	0.3105	0.00218855
P53582	METAP1	Soluble, non-secreted protein	25.558	25.9083	0.3503	0.0204572		Q92979	NEP1	Soluble, non-secreted protein	24.9648	25.3007	0.3359	0.0464661
Q16666	IFI16	Soluble, non-secreted protein	28.3154	28.674	0.3586	0.0466581		P52292	IMA1	Soluble, non-secreted protein	26.1189	26.4924	0.3735	0.0383604
Q9Y371	SH3GLB1	Soluble, non-secreted protein	25.3998	25.7721	0.3723	0.030123		P50995	ANX11	Soluble, non-secreted protein	26.5066	26.9319	0.4253	0.0243371
Q9P258	RCC2	Soluble, non-secreted protein	27.9594	28.3329	0.3735	0.00192942		Q6P1J9	CDC73	Soluble, non-secreted protein	24.34	24.7901	0.4501	0.0462658
O14980	XPO1	Soluble, non-secreted protein	29.9781	30.3792	0.4011	0.00391786		Q8N3C0	ASCC3	Soluble, non-secreted protein	24.4692	24.948	0.4788	0.0248486
O75874	IDH1	Soluble, non-secreted protein	28.408	28.8186	0.4106	0.0125106		P18754	RCC1	Soluble, non-secreted protein	26.278	26.7593	0.4813	0.0455348
Q15427	SF3B4	Soluble, non-secreted protein	26.4201	26.8415	0.4214	0.00570283		O75874	IDHC	Soluble, non-secreted protein	27.2665	27.7609	0.4944	0.041093
Q05397	PTK2	Soluble, non-secreted protein	25.1525	25.5807	0.4282	0.0217706		P12814	ACTN1	Soluble, non-secreted protein	31.2546	31.7616	0.507	0.0096588
P01111	NRAS	Soluble, non-secreted protein	26.663	27.1055	0.4425	0.0401762		P53701	CCHL	Soluble, non-secreted protein	25.1769	25.6978	0.5209	0.0410235
Q9BX40	LSM14B	Soluble, non-secreted protein	25.7196	26.1847	0.4651	0.0398819		Q96M27	PRRC1	Soluble, non-secreted protein	25.913	26.4659	0.5529	0.0136219
Q96SB4	SRPK1	Soluble, non-secreted protein	25.9345	26.4096	0.4751	0.0242814		Q13126	MTAP	Soluble, non-secreted protein	26.1174	26.6824	0.565	0.0480483
P56182	RRP1	Soluble, non-secreted protein	24.3043	24.7835	0.4792	0.00176313		Q969S3	ZN622	Soluble, non-secreted protein	24.223	24.9394	0.7164	0.0489057
O14787	TNPO2	Soluble, non-secreted protein	25.7672	26.2563	0.4891	0.00792079		O43707	ACTN4	Soluble, non-secreted protein	31.6557	32.5925	0.9368	0.0412828
Q92973	TNPO1	Soluble, non-secreted protein	29.0916	29.5865	0.4949	0.0282088		Q9Y276	BCS1	Soluble, non-secreted protein	24.2679	25.2508	0.9829	0.0160009
Q13155	AIMP2	Soluble, non-secreted protein	26.3296	26.8449	0.5153	0.018178		Q00535	CDK5	Soluble, non-secreted protein	NaN	23.86	NA (protein not detected in Control)
Q9UHD1	CHORDC1	Soluble, non-secreted protein	26.2041	26.7405	0.5364	0.0364487		P46976	GLYG	Soluble, non-secreted protein	NaN	24.6043	NA (protein not detected in Control)
Q16643	DBN1	Soluble, non-secreted protein	28.6216	29.1591	0.5375	0.00507125		P07099	HYEP	Soluble, non-secreted protein	NaN	24.8714	NA (protein not detected in Control)
Q9GZL7	WDR12	Soluble, non-secreted protein	26.5118	27.0659	0.5541	0.010411		Q96CT7	CC124	Soluble, non-secreted protein	NaN	24.9167	NA (protein not detected in Control)
Q00796	SORD	Soluble, non-secreted protein	26.5289	27.0867	0.5578	0.0126861		Q8IVW6	ARI3B	Soluble, non-secreted protein	NaN	25.688	NA (protein not detected in Control)
P51858	HDGF	Soluble, non-secreted protein	29.1652	29.7601	0.5949	0.0453571		Q13547	HDAC1	Soluble, non-secreted protein	NaN	25.7937	NA (protein not detected in Control)
O60502	MGEA5	Soluble, non-secreted protein	25.7594	26.3914	0.632	0.018585		Q9NUU7	DD19A	Soluble, non-secreted protein	NaN	25.8179	NA (protein not detected in Control)
O43237	DYNC1LI2	Soluble, non-secreted protein	26.7498	27.43	0.6802	0.0454748
Q71DI3	HIST2H3A	Soluble, non-secreted protein	30.5896	31.8061	1.2165	0.0104175
Q9NWT1	PAK1IP1	Soluble, non-secreted protein	Not detected	23.7828	NA (protein not detected in Control)
Q00577	PURA	Soluble, non-secreted protein	Not detected	24.2086	NA (protein not detected in Control)
Q00535	CDK5	Soluble, non-secreted protein	Not detected	24.2736	NA (protein not detected in Control)
Q13428	TCOF1	Soluble, non-secreted protein	Not detected	24.5627	NA (protein not detected in Control)
P61020	RAB5B	Soluble, non-secreted protein	Not detected	24.8943	NA (protein not detected in Control)
Q9H2G2	SLK	Soluble, non-secreted protein	Not detected	25.075	NA (protein not detected in Control)
P17096	HMGA1	Soluble, non-secreted protein	Not detected	26.0575	NA (protein not detected in Control)
Q9NRV9	HEBP1	Soluble, non-secreted protein	Not detected	26.13	NA (protein not detected in Control)
